# Supplementary material for: Factors affecting Dupont´s lark distribution and range regression in Spain
Source: PLoS One. 2019 Feb 15;14(2):e0211549. doi: 10.1371/journal.pone.0211549 (PMC6377091; doi:10.1371/journal.pone.0211549)
Supplement: S1 File — Shapefile (Chersophilus_duponti.shp) showing the 1x1 km grid of the study area. 1 represents the cells with confirmed presence in the post-2000 period (n = 1370), 2 represents the cells with unconfirmed but potential presence (n = 5575). The rest are the cells with improbable presence (value of probability under the mean). (ZIP) [file pone.0211549.s006.zip]

Archive with 42 entries (39 files):
- S1_File/
- S1_File/S1_File.qpj
- __MACOSX/
- __MACOSX/S1_File/
- __MACOSX/S1_File/._S1_File.qpj
- S1_File/S1_File.prj
- __MACOSX/S1_File/._S1_File.prj
- S1_File/Variables_maxent_analysis.shp
- __MACOSX/S1_File/._Variables_maxent_analysis.shp
- S1_File/Variables_maxent_analysis.cpg
- __MACOSX/S1_File/._Variables_maxent_analysis.cpg
- S1_File/.DS_Store
- __MACOSX/S1_File/._.DS_Store
- S1_File/Variables_maxent_analysis.shx
- __MACOSX/S1_File/._Variables_maxent_analysis.shx
- S1_File/Variables_trend_analysis.prj
- __MACOSX/S1_File/._Variables_trend_analysis.prj
- S1_File/Variables_maxent_analysis.dbf
- __MACOSX/S1_File/._Variables_maxent_analysis.dbf
- S1_File/Variables_trend_analysis.qpj
- __MACOSX/S1_File/._Variables_trend_analysis.qpj
- S1_File/Variables_maxent_analysis.qpj
- __MACOSX/S1_File/._Variables_maxent_analysis.qpj
- S1_File/Variables_maxent_analysis.prj
- __MACOSX/S1_File/._Variables_maxent_analysis.prj
- S1_File/S1_File.shp
- __MACOSX/S1_File/._S1_File.shp
- S1_File/S1_File.cpg
- __MACOSX/S1_File/._S1_File.cpg
- S1_File/Variables_trend_analysis.dbf
- __MACOSX/S1_File/._Variables_trend_analysis.dbf
- S1_File/S1_File.shx
- __MACOSX/S1_File/._S1_File.shx
- S1_File/Variables_trend_analysis.shx
- __MACOSX/S1_File/._Variables_trend_analysis.shx
- S1_File/Variables_trend_analysis.cpg
- __MACOSX/S1_File/._Variables_trend_analysis.cpg
- S1_File/Variables_trend_analysis.shp
- __MACOSX/S1_File/._Variables_trend_analysis.shp
- S1_File/S1_File.dbf
- __MACOSX/S1_File/._S1_File.dbf
- __MACOSX/._S1_File
