# Supplementary material for: Factors affecting Dupont´s lark distribution and range regression in Spain
Source: PLoS One. 2019 Feb 15;14(2):e0211549. doi: 10.1371/journal.pone.0211549 (PMC6377091; doi:10.1371/journal.pone.0211549)
Supplement: S1 File — Shapefile (Chersophilus_duponti.shp) showing the 1x1 km grid of the study area. 1 represents the cells with confirmed presence in the post-2000 period (n = 1370), 2 represents the cells with unconfirmed but potential presence (n = 5575). The rest are the cells with improbable presence (value of probability under the mean). (ZIP) [file pone.0211549.s006.zip › S1_File/S1_File.qpj]

PROJCS["ETRS89 / UTM zone 30N",GEOGCS["ETRS89",DATUM["European_Terrestrial_Reference_System_1989",SPHEROID["GRS 1980",6378137,298.257222101,AUTHORITY["EPSG","7019"]],TOWGS84[0,0,0,0,0,0,0],AUTHORITY["EPSG","6258"]],PRIMEM["Greenwich",0,AUTHORITY["EPSG","8901"]],UNIT["degree",0.0174532925199433,AUTHORITY["EPSG","9122"]],AUTHORITY["EPSG","4258"]],PROJECTION["Transverse_Mercator"],PARAMETER["latitude_of_origin",0],PARAMETER["central_meridian",-3],PARAMETER["scale_factor",0.9996],PARAMETER["false_easting",500000],PARAMETER["false_northing",0],UNIT["metre",1,AUTHORITY["EPSG","9001"]],AXIS["Easting",EAST],AXIS["Northing",NORTH],AUTHORITY["EPSG","25830"]]
