# Supplementary material for: Factors affecting Dupont´s lark distribution and range regression in Spain
Source: PLoS One. 2019 Feb 15;14(2):e0211549. doi: 10.1371/journal.pone.0211549 (PMC6377091; doi:10.1371/journal.pone.0211549)
Supplement: S1 File — Shapefile (Chersophilus_duponti.shp) showing the 1x1 km grid of the study area. 1 represents the cells with confirmed presence in the post-2000 period (n = 1370), 2 represents the cells with unconfirmed but potential presence (n = 5575). The rest are the cells with improbable presence (value of probability under the mean). (ZIP) [file pone.0211549.s006.zip › S1_File/S1_File.prj]

PROJCS["ETRS89_UTM_zone_30N",GEOGCS["GCS_ETRS_1989",DATUM["D_ETRS_1989",SPHEROID["GRS_1980",6378137,298.257222101]],PRIMEM["Greenwich",0],UNIT["Degree",0.017453292519943295]],PROJECTION["Transverse_Mercator"],PARAMETER["latitude_of_origin",0],PARAMETER["central_meridian",-3],PARAMETER["scale_factor",0.9996],PARAMETER["false_easting",500000],PARAMETER["false_northing",0],UNIT["Meter",1]]
